# Supplementary material for: Antibacterial and Antifungal Properties of Silver Nanoparticles—Effect of a Surface-Stabilizing Agent
Source: Biomolecules. 2021 Oct 7;11(10):1481. doi: 10.3390/biom11101481 (PMC8533414; doi:10.3390/biom11101481)
Supplement: Supplementary file 1 [file biomolecules-11-01481-s001.zip]

Archive with 1 entries (1 files):
- biomolecules-1392755-supplementary.pdf
